# Supplementary material for: Gene Expression in the Salivary Gland of Rhipicephalus (Boophilus) microplus Fed on Tick-Susceptible and Tick-Resistant Hosts
Source: Front Cell Infect Microbiol. 2020 Jan 21;9:477. doi: 10.3389/fcimb.2019.00477 (PMC6985549; doi:10.3389/fcimb.2019.00477)
Supplement: Supplementary file 2 [file Table_2.XLS]

## Sheet: Differentialy Expressed Isoform
Transcript	BlastX Hit Name	Length	E-value	ID(%)	logFC	FDR	Organism
TRINITY_DN100216_c1_g1_i4	---NA---	921	---NA--	---NA--	2.25	0.0368837	---NA---
TRINITY_DN100369_c2_g1_i6	serine/threonine-protein kinase 11-interacting protein-like	3202	7.1E-41	52.66	5.28	7.34E-08	Limulus polyphemus/Limulus polyphemus/Limulus polyphemus
TRINITY_DN100738_c1_g1_i3	conserved hypothetical protein	7492	3.3E-275	84.63	1.30	0.000207292	Ixodes scapularis/Ixodes scapularis
TRINITY_DN100779_c1_g1_i10	BTB/POZ domain-containing protein KCTD20-like isoform X1	7931	7.4E-140	70.13	0.96	0.0419741	Centruroides sculpturatus
TRINITY_DN100911_c1_g2_i9	hypothetical protein IscW_ISCW009032	2425	2.2E-191	65.75	1.69	0.00537734	Ixodes scapularis/Ixodes scapularis
TRINITY_DN101138_c4_g1_i7	Na+/dicarboxylate, Na+/tricarboxylate and phosphate transporter, putative	3671	1.4E-181	90.89	0.96	0.0229071	Ixodes scapularis/Ixodes scapularis
TRINITY_DN101337_c4_g1_i2	PREDICTED: uncharacterized protein LOC105843561	1491	1.3E-16	59.42	-1.78	0.0165446	Hydra vulgaris
TRINITY_DN101443_c5_g1_i1	phosphorylase kinase, putative	7260	0.0E0	81.17	0.95	0.00484359	Ixodes scapularis/Ixodes scapularis
TRINITY_DN101516_c3_g1_i1	topoisomerase TOP1-interacting protein BTBD1, putative	6836	6.0E-231	94.41	1.01	0.0466174	Ixodes scapularis/Ixodes scapularis
TRINITY_DN101529_c1_g1_i4	HEAT repeat-containing protein	14527	0.0E0	85.27	-0.67	0.0406812	Ixodes scapularis/Ixodes scapularis
TRINITY_DN101561_c0_g1_i3	conserved hypothetical protein	15358	0.0E0	73.70	0.71	0.0323461	Ixodes scapularis/Ixodes scapularis
TRINITY_DN101801_c3_g1_i1	---NA---	4405	---NA--	---NA--	1.29	0.00208408	---NA---
TRINITY_DN102030_c1_g1_i2	hypothetical protein IscW_ISCW018206	5063	8.4E-222	70.37	1.13	0.0026959	Ixodes scapularis/Ixodes scapularis
TRINITY_DN102241_c4_g1_i1	exonuclease-endonuclease-phosphatase domain superfamily	7329	1.9E-134	49.64	-1.15	0.00090587	Nuttalliella namaqua
TRINITY_DN56554_c0_g1_i1	---NA---	353	---NA--	---NA--	3.97	0.0207461	---NA---
TRINITY_DN58747_c1_g1_i2	secreted protein, putative	546	1.4E-8	56.06	4.13	0.0424934	Ixodes scapularis/Ixodes scapularis
TRINITY_DN62542_c2_g3_i13	---NA---	760	---NA--	---NA--	3.55	0.00231595	---NA---
TRINITY_DN64786_c0_g1_i5	---NA---	1130	---NA--	---NA--	2.00	0.0321887	---NA---
TRINITY_DN66276_c2_g1_i6	---NA---	336	---NA--	---NA--	6.48	8.72E-05	---NA---
TRINITY_DN66276_c2_g2_i1	---NA---	302	---NA--	---NA--	6.35	0.000635778	---NA---
TRINITY_DN66736_c0_g1_i3	---NA---	664	---NA--	---NA--	5.49	0.00117531	---NA---
TRINITY_DN67828_c2_g2_i4	---NA---	1555	---NA--	---NA--	1.50	0.0419347	---NA---
TRINITY_DN68337_c0_g1_i2	---NA---	466	---NA--	---NA--	5.75	7.88E-05	---NA---
TRINITY_DN68337_c0_g1_i6	---NA---	505	---NA--	---NA--	4.47	0.00131195	---NA---
TRINITY_DN68337_c0_g1_i7	---NA---	505	---NA--	---NA--	5.71	3.63E-05	---NA---
TRINITY_DN68337_c0_g1_i9	---NA---	505	---NA--	---NA--	7.04	8.12E-07	---NA---
TRINITY_DN68771_c0_g1_i11	---NA---	747	---NA--	---NA--	2.57	0.0285636	---NA---
TRINITY_DN70025_c3_g1_i6	cytochrome b5, putative	1263	1.1E-48	82.19	1.99	0.0246855	Ixodes scapularis/Ixodes scapularis
TRINITY_DN70451_c0_g2_i3	COMM domain-containing protein, putative	1644	1.2E-55	74.48	-1.76	0.0116565	Ixodes scapularis/Ixodes scapularis
TRINITY_DN71280_c0_g2_i7	negative elongation factor B-like	1306	2.4E-128	80.98	1.90	0.0151032	Centruroides sculpturatus/Centruroides sculpturatus
TRINITY_DN73054_c0_g1_i7	PREDICTED: uncharacterized protein LOC107268379	442	3.0E-35	82.52	-3.86	0.0315908	Cephus cinctus
TRINITY_DN73294_c0_g1_i10	TPA_inf: ornithine decarboxylase antizyme	3513	1.5E-68	98.52	-1.92	0.00156668	Amblyomma variegatum
TRINITY_DN73445_c4_g4_i2	---NA---	428	---NA--	---NA--	5.65	0.0471026	---NA---
TRINITY_DN74453_c0_g2_i6	hypothetical protein	425	3.0E-32	64.79	-3.74	0.0414387	Phaseolus vulgaris
TRINITY_DN74868_c0_g2_i5	fatty acid synthase, putative	2284	9.2E-184	78.67	2.34	0.0189954	Ixodes scapularis/Ixodes scapularis
TRINITY_DN75350_c0_g1_i4	---NA---	939	---NA--	---NA--	-2.63	0.0424934	---NA---
TRINITY_DN77111_c3_g3_i3	F-actin-uncapping protein LRRC16A-like isoform X3	8275	2.9E-288	69.55	-0.83	0.00208408	Limulus polyphemus
TRINITY_DN77648_c1_g1_i2	---NA---	446	---NA--	---NA--	-4.18	0.0196598	---NA---
TRINITY_DN77667_c0_g1_i3	monocarboxylate transporter 10-like	2222	7.4E-122	68.14	1.37	0.024026	Parasteatoda tepidariorum
TRINITY_DN77835_c1_g1_i5	glycerol-3-phosphate dehydrogenase, putative	1872	6.9E-12	92.50	3.15	0.00802657	Ixodes scapularis/Ixodes scapularis
TRINITY_DN77907_c3_g2_i7	acid methyltransferase, putative	953	3.4E-47	63.27	-2.25	0.0299265	Ixodes scapularis/Ixodes scapularis
TRINITY_DN78315_c3_g1_i8	cytochrome B5, putative	1332	5.5E-56	76.07	-2.37	0.00564918	Ixodes scapularis/Ixodes pacificus/Ixodes scapularis
TRINITY_DN78606_c0_g1_i7	beta-N-acetylhexosaminidase, putative	1755	1.9E-160	67.95	2.34	0.00245337	Ixodes scapularis/Ixodes scapularis
TRINITY_DN78656_c3_g1_i2	---NA---	604	---NA--	---NA--	-2.89	0.0315908	---NA---
TRINITY_DN79391_c0_g1_i4	neuroendocrine convertase, putative	2229	5.3E-245	83.98	1.59	0.0368837	Ixodes scapularis/Ixodes scapularis
TRINITY_DN79783_c0_g1_i2	uncharacterized protein LOC111693679	5314	2.1E-114	54.86	-1.70	0.000171511	Trichogramma pretiosum
TRINITY_DN79904_c0_g1_i10	---NA---	506	---NA--	---NA--	6.62	8.72E-05	---NA---
TRINITY_DN79904_c0_g1_i13	---NA---	506	---NA--	---NA--	4.86	0.00698529	---NA---
TRINITY_DN79904_c0_g1_i2	---NA---	453	---NA--	---NA--	5.70	0.0196598	---NA---
TRINITY_DN80068_c7_g2_i5	hypothetical protein	5002	3.1E-19	72.04	-1.16	0.00325989	Ehrlichia minasensis
TRINITY_DN80078_c0_g1_i5	TATA-binding protein-associated factor 172-like	6556	0.0E0	66.05	-0.56	0.0392381	Limulus polyphemus
TRINITY_DN80516_c1_g1_i9	fabG	1512	1.0E-61	70.16	2.84	0.00131195	Nephila clavipes
TRINITY_DN80745_c1_g1_i3	---NA---	1127	---NA--	---NA--	4.61	0.0138658	---NA---
TRINITY_DN80745_c1_g1_i4	---NA---	313	---NA--	---NA--	6.51	0.00253514	---NA---
TRINITY_DN81854_c0_g1_i5	small heat shock protein I	678	4.7E-27	83.95	3.71	0.0149817	Rhipicephalus annulatus
TRINITY_DN82299_c3_g1_i4	PREDICTED: uncharacterized protein LOC109581235	597	6.0E-10	55.24	4.66	0.00153121	Amphimedon queenslandica
TRINITY_DN82537_c1_g3_i7	conserved hypothetical protein	2514	2.5E-142	96.48	1.73	0.00829214	Ixodes scapularis/Ixodes scapularis
TRINITY_DN82674_c0_g2_i8	TPA_inf: hypothetical protein 384	744	3.5E-15	63.22	4.32	0.0178879	Amblyomma variegatum
TRINITY_DN82719_c1_g2_i6	---NA---	3694	---NA--	---NA--	0.87	0.0206432	---NA---
TRINITY_DN82881_c1_g1_i8	conserved hypothetical protein	1564	1.8E-98	87.45	-2.76	0.00129786	Ixodes scapularis/Ixodes scapularis
TRINITY_DN83046_c1_g1_i2	phosphoinositol 4-phosphate adaptor protein, putative	2291	8.0E-71	78.47	-1.50	0.0195112	Ixodes scapularis/Ixodes scapularis
TRINITY_DN83465_c1_g1_i4	N-CAM Ig domain-containing protein, putative	4033	9.3E-155	78.02	3.13	0.00288503	Ixodes scapularis/Ixodes scapularis
TRINITY_DN83565_c2_g1_i12	uncharacterized protein LOC111136633	2371	7.4E-11	48.63	2.58	0.0155387	Crassostrea virginica
TRINITY_DN83565_c2_g1_i16	uncharacterized protein LOC111136633	2434	7.6E-11	48.63	1.80	0.045651	Crassostrea virginica
TRINITY_DN83565_c2_g1_i24	CLUMA_CG017141, isoform A	1009	9.2E-11	50.00	4.39	0.0103405	Clunio marinus
TRINITY_DN84131_c2_g1_i6	conserved hypothetical protein	3904	1.5E-231	90.36	-1.52	0.0406812	Ixodes scapularis/Ixodes scapularis
TRINITY_DN84468_c1_g4_i4	conserved hypothetical protein	5275	3.7E-196	82.31	0.75	0.0116025	Ixodes scapularis/Ixodes scapularis
TRINITY_DN84883_c2_g1_i3	glutathione peroxidase	2103	6.9E-77	74.68	2.95	0.0154954	Haemaphysalis longicornis
TRINITY_DN85406_c1_g1_i11	conserved hypothetical protein	4348	0.0E0	91.08	-1.40	0.0419741	Ixodes scapularis/Ixodes scapularis
TRINITY_DN85508_c1_g1_i8	bleomycin hydrolase	4656	1.1E-82	41.18	1.85	0.000160103	Zootermopsis nevadensis/Zootermopsis nevadensis
TRINITY_DN85921_c0_g1_i17	Charged multivesicular body protein 2b	2928	9.1E-19	90.14	-1.04	0.0199941	Stegodyphus mimosarum
TRINITY_DN86133_c0_g2_i6	---NA---	549	---NA--	---NA--	3.10	0.0323461	---NA---
TRINITY_DN86521_c0_g1_i3	---NA---	1626	---NA--	---NA--	-1.67	0.0285957	---NA---
TRINITY_DN86704_c1_g1_i10	acid methyltransferase, putative	906	1.1E-52	68.66	2.78	0.0444729	Ixodes scapularis/Ixodes scapularis
TRINITY_DN86854_c0_g2_i5	calnexin, putative	1698	6.5E-118	92.70	2.98	0.000291437	Ixodes scapularis/Ixodes scapularis
TRINITY_DN86867_c0_g1_i9	---NA---	1472	---NA--	---NA--	-1.90	0.00936486	---NA---
TRINITY_DN86885_c4_g1_i8	complement component C2/Bf precursor	2272	1.6E-119	53.16	-1.50	0.0158783	Ixodes ricinus
TRINITY_DN87626_c4_g1_i3	hypothetical protein IscW_ISCW000551	5185	2.0E-202	50.26	-0.65	0.0283867	Ixodes scapularis/Ixodes scapularis
TRINITY_DN88457_c1_g1_i6	---NA--- IPR002068;IPR008978	482	---NA--	---NA--	4.04	0.0195112	---NA--- IPR002068;IPR008978
TRINITY_DN88616_c0_g1_i6	uncharacterized protein LOC106463081 isoform X2	4879	2.7E-23	43.95	-0.72	0.0160242	Limulus polyphemus
TRINITY_DN89609_c0_g1_i4	nop14, putative	3277	1.1E-251	74.47	-1.70	0.0363369	Ixodes scapularis/Ixodes scapularis
TRINITY_DN89789_c0_g1_i4	innexin, putative	3871	4.7E-156	80.86	-3.35	0.00476836	Ixodes scapularis/Ixodes scapularis
TRINITY_DN90061_c0_g1_i19	---NA---	1353	---NA--	---NA--	-2.98	0.00155867	---NA---
TRINITY_DN90115_c0_g1_i4	---NA---	3436	---NA--	---NA--	-1.26	0.00555535	---NA---
TRINITY_DN90202_c0_g1_i7	---NA---	687	---NA--	---NA--	3.52	0.00397581	---NA---
TRINITY_DN90349_c1_g1_i6	---NA---	3640	---NA--	---NA--	0.88	0.0419347	---NA---
TRINITY_DN90349_c1_g1_i7	---NA---	968	---NA--	---NA--	3.67	0.00129786	---NA---
TRINITY_DN90659_c0_g1_i10	ribosomal protein L19	1064	2.7E-61	96.25	-3.39	0.0402344	Ornithodoros parkeri
TRINITY_DN91300_c0_g1_i4	phospholipase A2 precursor, putative	1644	3.3E-66	65.08	4.58	0.0155387	Ixodes scapularis/Ixodes scapularis
TRINITY_DN91313_c1_g1_i10	---NA---	1729	---NA--	---NA--	2.10	0.0418833	---NA---
TRINITY_DN91368_c0_g1_i9	coagulation factor precursor, putative	854	1.6E-53	69.47	2.74	0.0419741	Ixodes scapularis/Ixodes scapularis
TRINITY_DN91394_c1_g1_i11	longistatin	3336	1.5E-30	57.72	1.71	0.0315908	Haemaphysalis longicornis
TRINITY_DN91722_c3_g1_i9	ribosomal protein	993	1.9E-24	98.48	2.56	0.0105491	Haemaphysalis qinghaiensis
TRINITY_DN91937_c0_g2_i1	chymotrypsin inhibitor precursor	1866	1.1E-36	98.75	4.25	0.0327448	Rhipicephalus microplus
TRINITY_DN92149_c1_g2_i1	pentatricopeptide repeat-containing protein, putative	1522	8.7E-130	83.04	-1.84	0.0104091	Ixodes scapularis/Ixodes scapularis
TRINITY_DN92338_c1_g1_i14	26S protease regulatory subunit 6B, putative	2277	3.9E-211	95.68	2.57	0.0149817	Pediculus humanus corporis/Pediculus humanus corporis
TRINITY_DN93122_c1_g1_i9	hypothetical protein IscW_ISCW012974	2076	5.3E-146	69.03	1.28	0.0301062	Ixodes scapularis/Ixodes scapularis
TRINITY_DN93249_c3_g1_i7	---NA---	7811	---NA--	---NA--	0.60	0.0195753	---NA---
TRINITY_DN93286_c0_g1_i5	conserved hypothetical protein	3991	3.5E-98	55.34	-0.86	0.0151032	Ixodes scapularis/Ixodes scapularis
TRINITY_DN93955_c0_g1_i4	immunoglobulin-binding protein, putative	441	3.2E-16	73.53	7.90	0.00325989	Ixodes scapularis/Ixodes scapularis
TRINITY_DN94170_c1_g2_i5	---NA---	1024	---NA--	---NA--	-4.26	0.00487571	---NA---
TRINITY_DN94934_c0_g2_i3	---NA---	4089	---NA--	---NA--	0.79	0.0269731	---NA---
TRINITY_DN94962_c1_g1_i2	---NA---	2608	---NA--	---NA--	1.44	0.00936486	---NA---
TRINITY_DN95298_c2_g2_i6	OCIA domain-containing protein 1-like	786	2.1E-26	56.40	-2.95	0.0483183	Limulus polyphemus
TRINITY_DN95396_c0_g1_i3	---NA---	1128	---NA--	---NA--	-3.96	0.00555535	---NA---
TRINITY_DN95622_c1_g2_i1	sugar transporter, putative	3242	2.9E-159	78.02	2.80	0.0138658	Ixodes scapularis/Ixodes scapularis
TRINITY_DN95622_c1_g2_i3	sugar transporter, putative	3245	2.9E-159	78.02	1.78	0.00129786	Ixodes scapularis/Ixodes scapularis
TRINITY_DN96030_c2_g1_i7	gamma-glutamyltransferase, putative	2423	6.8E-145	67.82	2.06	0.0133037	Ixodes scapularis/Ixodes scapularis
TRINITY_DN96030_c2_g1_i9	gamma-glutamyltransferase, putative	2423	4.7E-146	68.21	1.95	0.0151032	Ixodes scapularis/Ixodes scapularis
TRINITY_DN96084_c0_g1_i10	unknown	3402	1.3E-16	54.01	0.97	0.0165446	Haemaphysalis qinghaiensis
TRINITY_DN96327_c0_g1_i1	hypothetical protein IscW_ISCW020510	4911	4.2E-32	59.28	-1.31	0.0419741	Ixodes scapularis/Ixodes scapularis
TRINITY_DN96605_c0_g1_i2	leucine-rich transmembrane protein, putative	4700	2.8E-147	79.01	1.41	0.00155867	Ixodes scapularis/Ixodes scapularis
TRINITY_DN96638_c0_g1_i2	vinculin-like isoform X4	5272	5.9E-93	96.39	-0.92	0.00572486	Limulus polyphemus
TRINITY_DN96934_c1_g1_i2	ATP synthase H+ transporting, mitochondrial F1 complex, delta subunit precursor	1808	1.0E-68	94.58	-3.69	0.0450502	Ixodes scapularis
TRINITY_DN96942_c1_g1_i12	---NA---	2803	---NA--	---NA--	-1.39	0.00548845	---NA---
TRINITY_DN96976_c1_g1_i5	pantothenate kinase PanK, putative	2716	2.8E-203	96.51	-1.79	0.0414387	Ixodes scapularis/Ixodes scapularis
TRINITY_DN97146_c2_g1_i1	---NA---	2106	---NA--	---NA--	3.65	3.70E-06	---NA---
TRINITY_DN97864_c2_g1_i7	conserved hypothetical protein	5822	2.3E-207	69.75	-1.32	0.032038	Ixodes scapularis/Ixodes scapularis
TRINITY_DN97889_c2_g1_i3	cement precursor protein 3B variant, putative	3868	5.2E-131	72.13	1.00	0.0102957	Ixodes scapularis/Ixodes scapularis
TRINITY_DN97930_c0_g1_i2	RNA-directed DNA polymerase from mobile element jockey-like	3188	4.2E-126	51.45	0.88	0.0476247	Strongylocentrotus purpuratus
TRINITY_DN97977_c2_g1_i4	hypothetical protein IscW_ISCW006057	6706	5.3E-240	57.73	0.51	0.0304798	Ixodes scapularis/Ixodes scapularis
TRINITY_DN98013_c3_g1_i6	MAP kinase-activated protein kinase, putative	3512	1.0E-8	100.00	1.69	0.00153121	Ixodes scapularis/Ixodes scapularis
TRINITY_DN98103_c2_g1_i3	conserved hypothetical protein	3972	1.9E-99	91.71	-2.13	0.0135605	Ixodes scapularis/Ixodes scapularis
TRINITY_DN98158_c4_g2_i1	---NA---	545	---NA--	---NA--	3.03	0.0243119	---NA---
TRINITY_DN98411_c2_g2_i5	serine carboxypeptidase	1689	4.5E-103	71.02	4.38	3.63E-05	Haemaphysalis longicornis/Haemaphysalis longicornis
TRINITY_DN98465_c3_g1_i1	membrane-associated protein Hem, putative	4272	3.7E-210	97.27	2.72	3.70E-06	Ixodes scapularis/Ixodes scapularis
TRINITY_DN98687_c0_g1_i7	Fanconi anemia group I protein-like	5829	4.9E-181	54.43	-0.58	0.0321887	Lingula anatina
TRINITY_DN98689_c2_g1_i14	---NA---	1624	---NA--	---NA--	4.11	0.00219667	---NA---
TRINITY_DN98916_c3_g1_i2	PREDICTED: phosrestin-2-like	3818	3.1E-83	71.23	1.21	0.0151032	Galendromus occidentalis
TRINITY_DN98930_c2_g1_i1	hypothetical protein IscW_ISCW004579	7296	0.0E0	59.72	-0.51	0.0195112	Ixodes scapularis/Ixodes scapularis
TRINITY_DN98956_c2_g2_i3	leucine aminopeptidase	1874	2.7E-242	90.63	3.52	0.00129786	Haemaphysalis longicornis
TRINITY_DN99222_c2_g1_i4	---NA---	2045	---NA--	---NA--	-1.51	0.0103405	---NA---
TRINITY_DN99316_c3_g1_i2	carboxypeptidase S, putative	5294	6.2E-151	72.28	1.28	0.0406812	Ixodes scapularis/Ixodes scapularis
TRINITY_DN99335_c3_g1_i6	serine protease inhibitor 6 RmS6	1610	5.4E-82	98.79	2.33	0.00335455	Rhipicephalus microplus
TRINITY_DN99342_c1_g1_i7	general receptor for phosphoinositides 1-associated scaffold protein-like isoform X1	4482	5.2E-82	63.89	0.91	0.00904984	Parasteatoda tepidariorum
TRINITY_DN99476_c3_g1_i2	uncharacterized protein LOC111632264 isoform X1	3455	6.4E-104	80.20	0.90	0.0275045	Centruroides sculpturatus
TRINITY_DN99911_c3_g1_i1	symplekin, putative	6268	0.0E0	81.57	0.71	0.0315908	Ixodes scapularis/Ixodes scapularis
